# Supplementary material for: In Vitro Propagation Method for Production of Phenolic-Rich Planting Material of Culinary Rhubarb ‘Malinowy’
Source: Plants (Basel). 2021 Aug 25;10(9):1768. doi: 10.3390/plants10091768 (PMC8469749; doi:10.3390/plants10091768)
Supplement: Supplementary file 1 [file plants-10-01768-s001.zip]

Archive with 1 entries (1 files):
- plants-1291209-supplementary.pdf
